# Supplementary material for: Molecular Genetic Investigation of Digital Melanoma in Dogs
Source: Vet Sci. 2022 Jan 30;9(2):56. doi: 10.3390/vetsci9020056 (PMC8874500; doi:10.3390/vetsci9020056)
Supplement: Supplementary file 1 [file vetsci-09-00056-s001.zip]

Archive with 1 entries (1 files):
- vetsci-1520508-supplementary.pdf
